# Supplementary material for: Excipient Impact on Fenofibrate Equilibrium Solubility in Fasted and Fed Simulated Intestinal Fluids Assessed Using a Design of Experiment Protocol
Source: Pharmaceutics. 2023 Oct 17;15(10):2484. doi: 10.3390/pharmaceutics15102484 (PMC10610309; doi:10.3390/pharmaceutics15102484)
Supplement: Supplementary file 1 [file pharmaceutics-15-02484-s001.zip]

Archive with 1 entries (1 files):
- pharmaceutics-2532194-supplementary.pdf
